# Supplementary material for: ‘What’ and ‘How’ to Measure in Allergy and Clinical Immunology: A Systematic Review of Core Outcome Sets and Outcome Harmonisation Processes
Source: Clin Exp Allergy. 2026 Apr 13;56(5):476–97. doi: 10.1111/cea.70251 (PMC13135876; doi:10.1111/cea.70251)
Supplement: Supplementary file 1 — Appendix S1: cea70251‐sup‐0001‐AppendixS1.zip. [file CEA-56-476-s001.zip]

Archive with 2 entries (2 files):
- cea70251-sup-0001-TableS1-S7@Supplementary material_COS mapping allergy_31.01.2026.docx
- PRISMA_2020_checklist_COS_Mapping.docx
